# Supplementary material for: Histone Deacetylase (HDAC) Gene Family in Allotetraploid Cotton and Its Diploid Progenitors: In Silico Identification, Molecular Characterization, and Gene Expression Analysis under Multiple Abiotic Stresses, DNA Damage and Phytohormone Treatments
Source: Int J Mol Sci. 2020 Jan 3;21(1):321. doi: 10.3390/ijms21010321 (PMC6981504; doi:10.3390/ijms21010321)
Supplement: Supplementary file 1 [file ijms-21-00321-s001.zip]

Archive with 5 entries (4 files):
- HDAC- Supplemenraty FigS1-S3- IJMS.docx
- __MACOSX/
- __MACOSX/._HDAC- Supplemenraty FigS1-S3- IJMS.docx
- HDAC_Supplementary Table 1-5_IJMS.xlsx
- __MACOSX/._HDAC_Supplementary Table 1-5_IJMS.xlsx
