# Supplementary material for: Histone Deacetylase (HDAC) Gene Family in Allotetraploid Cotton and Its Diploid Progenitors: In Silico Identification, Molecular Characterization, and Gene Expression Analysis under Multiple Abiotic Stresses, DNA Damage and Phytohormone Treatments
Source: Int J Mol Sci. 2020 Jan 3;21(1):321. doi: 10.3390/ijms21010321 (PMC6981504; doi:10.3390/ijms21010321)
Supplement: Supplementary file 1 [file ijms-21-00321-s001.zip › HDAC_Supplementary Table 1-5_IJMS.xlsx]

## Sheet: Table S1
Table S1. The HDAC genes in G.hirsutum , G. arboreum and G. raimondii and properties of the deduced proteins.
Gene name	Gene ID	Chromosome	ORF length		Proteins
			(bp)	Size(aa)	MW(Da)	pI
GhHDA1501A	Gh_A01G2018	scaffold31_A01: 43681 47353: +	1596	531	60048.7	5.32
GhHDA1501D	Gh_D01G0135	D01: 989466- 993189: +	1596	531	60191.9	5.32
GhHDA1502D	Gh_D02G1958	D02: 63479030- 63482283: -	1458	485	54904.9	5.01
GhHDA1502A	Gh_A03G1490	A03: 95065950- 95069222 : -	1458	485	54782.9	5.1
GhHDA1503A	Gh_A03G0541	A03: 13338177- 13342364 : +	1416	471	53094.7	5.18
GhHDA1503D	Gh_D03G0986	D03: 33850016- 33854196 : -	1416	471	53061.7	5.24
GhHDA1504D	Gh_D09G0914	D09: 34536641-34541085 : +	1290	429	49106.6	4.94
GhHDA1504A	Gh_A09G0890	A09: 57291348- 57296068 : +	1182	393	44649.3	4.73
GhHDA1505A	Gh_A13G1650	A13: 75417065- 75421392 : -	1257	418	46717.7	8.54
GhHDA1505D	Gh_D13G2014	D13: 55598281- 55602612 : -	1257	418	46639.8	8.55
GhHDA1506D	Gh_D13G2313	D13: 59106989- 59110700 : +	1143	380	41633.4	5.59
GhHDA1506A	Gh_A13G1925	A13: 78831277- 78834909 : +	1107	368	40374	5.38
GhHDA1507D	Gh_D04G0279	D04: 4230212- 4234844 : -	1269	422	45550.6	5.19
GhHDA1507A	Gh_A05G3321	A05: 86896249- 86900942 : +	1332	443	47985.7	6.71
GhHDA1508A	Gh_A03G0621	A03: 17324865- 17334571 : +	2004	667	74267.5	5.71
GhHDA1508D	Gh_D03G0906	D03: 30951113- 30960056 : +	1830	609	68418.6	5.32
GhHDA1509D	Gh_D12G2643	scaffold4574_D12: 43456 51419 : -	1740	579	63804.2	6.03
GhHDA1509A	Gh_A12G2407	A12: 86581813- 86589762 : -	1515	504	54615.1	5.15
GhSRT1501D	Gh_D13G1388	D13 43536839 43543640: -	1398	465	5121.45	8.89
GhSRT1501A	Gh_A13G1117	A13 62108471 62115225 : -	1398	465	51936.5	8.81
GhSRT1502A	Gh_A05G3303	A05 86528593 86534657: -	1167	388	430386	9.11
GhSRT1502D	Gh_D04G0299	D04 4576880 4582799 : -	1158	385	42806.2	8.96
GhHDT1501A	Gh_A11G2870	A11 92650703 92653586 : -	915	304	32882.6	4.66
GhHDT1501D	Gh_D11G3254	D11 65573297 65576171 : -	915	304	32875.7	4.6
GhHDT1502D	Gh_D01G2032	D01 59320151 59322851 : +	888	295	31759.4	4.64
GhHDT1503A	Gh_A09G0878	A09 56627647 56629777 : -	801	266	28203.7	5.11
GhHDT1503D	Gh_D09G0901	D09 34247300 34249448 : -	858	285	30346	4.95
GhHDT1504A	Gh_A05G0702	A05 7346611 7348660 : -	849	282	29942.2	4.59
GhHDT1504D	Gh_D05G0849	D05 7091735 7093525 : -	936	311	33218.2	4.75
GaHDA1501	Cotton_A_09005	Ca13:10558450:10561742 : -	1458	485	54879.9	5.05
GaHDA1502	Cotton_A_00116	Ca4:38244435:38248054 : -	1437	478	53922.8	5.17
GaHDA1503	Cotton_A_31780	Ca4:1040775:1045011 :-	1416	471	53094.7	5.18
GaHDA1504	Cotton_A_29968	Ca10:15639613:15644341 :+	1182	393	44736.4	4.82
GaHDA1505	Cotton_A_25467	Ca2:138803879:138808734 :-	1473	490	53696.3	6.66
GaHDA1506	Cotton_A_02622	Ca6:50349845:50353486 :-	1143	380	41521.1	5.36
GaHDA1507	Cotton_A_18159	Ca3:46297297:46307009 :+	1989	662	73712.8	5.34
GaHDA1508	Cotton_A_01396	Ca9:120340225:120348192 :+	1779	592	64495.6	5.39
GaHDA1509	Cotton_A_09032	Ca5:48270754:48274662 :+	1188	395	44402.9	7.7
GaSRT1501	Cotton_A_02124	Ca5:126538488:126545234 :+	1398	465	51906.3	8.73
GaSRT1502	Cotton_A_25441	Ca2:139147164:139152285 :-	1098	365	40207.1	7.38
GaHDT1501	Cotton_A_38986	Ca10:13342769:13344503 :+	800	281	29702.4	4.79
GaHDT1502	Cotton_A_13908	Ca6:70332895:70334925 :+	714	237	25020.6	6.28
GaHDT1503	Cotton_A_05503	Ca3:129649767:129652788 :+	606	201	21588.1	4.42
GaHDT1504	Cotton_A_00517	Ca12:68281323:68284053 :+	900	299	32484.4	4.75
GrHDA1501	Gorai.005G215000.1	Gr05:59731665..59736156 :-	1458	485	54917.9	5.01
GrHDA1502	Gorai.002G014800.1	Gr02:957094..961403 :+	1596	531	60207.9	5.32
GrHDA1503	Gorai.003G110100.1	Gr03:33848173..33852851 :-	1416	471	53078.7	5.18
GrHDA1504	Gorai.006G110500.1	Gr06:35699227..35703303 :+	723	240	27183.6	4.32
GrHDA1505	Gorai.013G256700.1	Gr13:57277435..57281425 :+	1143	380	41535.2	5.59
GrHDA1506	Gorai.012G036200.1	Gr12:4479240..4484270 :-	1350	449	48626.4	6.51
GrHDA1507	Gorai.003G101100.1	Gr03:31032096..31041795 :+	2004	667	74580.8	5.29
GrHDA1508	Gorai.008G285500.1	Gr08:56142411..56152141 :-	1740	579	63743.1	5.99
GrHDA1509	Gorai.013G220000.1	Gr13:53993141..53998135 :-	1257	418	46697.8	8.38
GrSRT1502	Gorai.012G038200.1	Gr12:4777635..4783501 :-	1182	393	44607.7	9.33
GrSRT1501	Gorai.013G152600.1	Gr13:41705235..41712684 :-	1398	465	51889.4	8.89
GrHDT1501	Gorai.007G371300.1	Gr07:60425967..60429311 :-	915	304	32838.5	4.6
GrHDT1502	Gorai.009G088600.1	Gr09:6468177..6470775 :-	906	301	32102.6	4.67

## Sheet: Table S2
Table S2. The Ka/Ks ratios for duplicate HDAC genes in G. hirsutum, G. arboreum, and G. raimondii.
Paralogus	Ka	Ks	Ka/Ks	Purryfing selection	Duplication
GhHDA1501D/GhHDA1502D	0.0611	0.7798	0.0783534	Yes	Segmental
GhHDT1503A/GhHDT1504A	0.0792	0.3845	0.205982	Yes	Segmental
GhHDT1504D/GhHDT1503D	0.0862	0.4023	0.214268	Yes	Segmental
GaHDA1501/GaHDA1502	0.0601	0.7822	0.0768346	Yes	Segmental
GaHDT1502/GaHDT1501	0.0197	0.4953	0.0397739	Yes	Segmental
GrHDA1502/GrHDA1501	0.0893	0.4642	0.192374	Yes	Segmental

## Sheet: Table S3
Table S3. Cis-regulatory elements in the G. hirsutum HDAC gene promoters and their description.
Cis-element	Sequencea	Description
TATA box	TATAAAT	TATA box found in pea (Pisum sativum); tobacco (Nicotiana tabacum)
CAAT box	CCAAT	Common cis-element in eukaryotic promoter and enhancer regions
ABRE	TACGTG	Abscisic acid (ABA)-responsive element
ERE	AWTTCAAA	Ethylene-responsive element
GARE	WAACAR	Gibberellin-responsive element
TGA-element	AACGAC	Auxin-responsive element
MBS	YAACTG	MYB binding site involved in drought-inducibility
MRE	AACCTAA	MYB binding site involved in light responsiveness
Box-I	TTTCAAA	Light responsiveness
Box-W1	TTGACC	fungal elicitor responsive element
G-box	YACGTN	cis-regulatory element involved in light responsiveness
CGTCA-motif	CGTCA	cis-acting regulatory element involved in the MeJA-responsiveness
TCA-element	GAGAAGAATA	cis-acting element involved in salicylic acid responsivenes
P-box	GCCTTTTGAGT	Gibberellin-responsive element
ARE	TGGTTT	A cis-acting regulatory element essential for the anaerobic induction
TGACG motif	TGACG	A cis-acting regulatory element involved in the MeJA-responsiveness
CAT-box	GCCACT	cis-acting regulatory element related to meristem expression
Skn-1 motif	GTCAT	cis-regulatory element required for endosperm expression
HSE	AAAAAATTTC	cis-acting element involved in heat stress responsiveness
Tc-rich repeats	ATTTTCTTCA	cis-acting element involved in defense and stress responsiveness
LTR	CCGAAA	cis-acting element involved in low-temperature responsiveness
O2-site	GATGATGTGG	cis-acting regulatory element involved in zein metabolism regulation
GCN-4	TGTGTCA	cis-regulatory element involved in endosperm expression
Circadin	CAANNNNATC	cis-acting regulatory element involved in circadian control
5`UTR Py-rich stretch	TTTCTTCTCT	A cis-regulatory element conferring high transcription levels

## Sheet: Table S4
Table S4. Identification of putative cis-regulatory elements in the G. hirsutum HDAC gene promoters
Gene Name	Accession No.	Strand	Cis-elements found in the 1000bp upstream sequences
			5UTR Py-rich stretch	ABRE	ARE	Box-W1	CAAT box	CAT-box	CGTCA-motif	ERE	G-box	GARE-motif	GCN4 motif	HSE	LTR	MBS	MRE	O2-site	P-box	Skn-1 motif	TATA-box	TC-rich repeats	TCA-element	TGA-element	Circadian	TGACG-motif
GhHDA1501D	Gh_D01G0135	+	846 +	661 -	289 -,768 +,599 -		11 +				661 +,680 +			87 +,396 +			605 +			428 +	30 -		847 -
GhHDA1502D	Gh_D02G1958	-	506 -		813 +		116 +		779 -					906 +		538 -				534 -	46 -		233 +		335 +, 594 +
GhHDA1502A	Gh_A03G1490	-			685 +, 774 +		25 -		741 -					858 +		504 -	951 -				46 -		234 +		336 +,556 +, 428 +
GhHDA1503A	Gh_A03G0541	+	11 +, 327 -		591 +	212 +, 561 -	170 +		972 +	911 +	74 -,195 -			6 -, 862 -, 331 +	282 -,352 +	153 -,560 +,467 +	717 +			158 +, 622 -	162 -,	895 +,				972 -
GhHDA1503D	Gh_D03G0986	-					231 -		22 -,22 -	82 -	342 -			123 +,		524 -	215 -,274 -			497 +	54 -	96 -		909 +
GhHDA1504D	Gh_D09G0914	+	866 +, 975 +		74 +, 736 -	545 +	18 +		903 +					3 +						405 -	20 +			225 -	247 +, 455 -	903 -
GhHDA1504A	Gh_A09G0890	+			307 +, 954 -,463 +	823 +	7 -			241 +			984 -							172 -	2 +			472 -	66 +
GhHDA1505A	Gh_A13G1650	-	867 -,		5+		62 +						442 -		359 +						16 +	690 -			845 +, 850 +
GhHDA1505D	Gh_D13G2014	-	810 -		5 +		61 +								323 +							638 -			171 +, 793 +,717 +
GhHDA1506D	Gh_D13G2313	+				5 -	15 +		779 -		779 +			406 +, 695 +, 435 +				617 -				24 +, 752 -			392 -	779 +
GhHDA1506A	Gh_A13G1925	+			951 -			967 +	570 +		567 -	989 +	819 +	239 -	275 +			614 -		571 +	34 +		751 -		358 -	570 -
GhHDA1507D	Gh_D04G0279	-			872 -		123 +				872 -			205 +	201 +, 545 -, 247 +, 510 -	964 -				3 -	17 +	143 -,489 +	145 +		830 -
GhHDA1507A	Gh_A05G3321	+			73 -		76 +,									964 -				938 +,991 +	2 +	669 +		510 -
GhHDA1508A	Gh_A03G0621	+			731 -	23 +,782 -	21 -		454 +	882 +	801 -			215 +,420 +, 339 +,877 +	432 +	781 +				781 +,	30 -			743 -		454 -
GhHDA1508D	Gh_D03G0906	+	12 +		731 -	782 -	52 +	435 -	157 +, 615 -, 531 -,246 -	882 +	801 -			196 +,877 +,409 +, 702 +		29 +				158 +,545 -,684 +	36 +		11 -	743 -		157 -, 615 +, 531 +
GhHDA1509A	Gh_A12G2407	-	476 -		401 -		15 +		447 +,672 +	152 -,868 +		535 +				110 -,428 -				413 +	45 +	816 -			67 +, 244 +	447 -,672 -
GhSRT1501D	Gh_D13G1388	-	11 +,135 +, 27 -				147 -			681 +,898 +				335 -,409 +							122 +		77 -,134 -
GhSRT1501A	Gh_A13G1117	-	12+, 139 +, 16 +,32 -				151 -							384 +, 757 +		626 -,			202 -	125 +	128 +		82 -,589 +,138 -		475 -
GhSRT1502A	Gh_A05G3303	-	799 -,	764 -,	531 +		81 -		475 +		764 -,821 -			627 -			41 -				39 +	470 +		881 +	299 -,989 +	475 -
GhSRT1502D	Gh_D04G0299	-	190 +,	229 +			6 -				172 +,438 -	842 +					628 +			336 +,744 +	55 -	768 -			365 +,365 +,289 -
GhHDT1501A	Gh_A11G2870	-		686 +,705 -			145 +				685 -			378 -	199 +	139 +	853 +			807 -	26 -	392 +			968 +
GhHDT1501D	Gh_D11G3254	-		686 +,705 -			145 +				685 -			378 -	199 +	139 +	853 +			807 -	26 -	392 +			968 +
GhHDT1502D	Gh_D01G2032	+	943 +,980 +			365 +	27 -			201 -				138 -	783 +	637 -	814 +		338 -	207 -,915 +,509 +,342 +	42 +	289 +			297 +,833 +,624 +	576 +,598 +
GhHDT1503A	Gh_A09G0878	-					120 -	41 -		695 +	982 +				238 -	605 -				604-,886 -	37 +		234 -		216 -
GhHDT1503D	Gh_D09G0901	-					120 -	41 -					517 +		257 -						37 +		253 -		228 -
GhHDT1504A	Gh_A05G0702	-			937 +		144 +					80 -	577 +	272 -		494 +, 775 +	427 -			499 +	63 +	849 -	98 +		213 -,609 +
GhHDT1504D	Gh_D05G0849	-	77 -		139 -		75 +						824 +	552 -		982 +	740 +			745 +	64 +		387 +	122 +	493 -

## Sheet: Table S5
Table S5. Primers used for qRT-PCR
Gene name	Primer sequences
GhHDA1501A	GhHDA1501-F: 5′-CGGATATTTTACATCCGAACCTG-3′
	GhHDA1501-R: 5′-TTCTCTCTTTACTCTGCTAGGGA-3′
GhHDA1502A	GhHDA1502-F: 5′-TGCTCTATGGAGGTTCAAATAGG-3′
	GhHDA1502-R: 5′-ATCAATAGGCATTGGACTGACAT-3′
GhHDA1503A	GhHDA1503-F: 5′-CTCTACGCAGATTCTCCAATTCT-3′
	GhHDA1503-R: 5′-CAAATCTTGTGATACCTCCCTCA-3′
GhHDA1504A	GhHDA1504-F: 5′-TAAAGAAAATGTTGCACGTTGCT-3′
	GhHDA1504-R: 5′-TTCTCTATGTGCCCATTTGGAAT-3′
GhHDA1505A	GhHDA1505-F: 5′-AACATCCCTATTGTAATGGTCACA-3′
	GhHDA1505-R: 5′-ACATTTGTCTCTATCAAGCCTTTC-3′
GhHDA1506A	GhHDA1506-F: 5′-GAATCATGTGGATGAACTGGGTG-3′
	GhHDA1506-R: 5′-CTCCCTCATCGCATAACCATATC-3′
GhHDA1507A	GhHDA1507-F: 5′-CTTCTTGTCGTTCCAAAGGCAG-3′
	GhHDA1507-R: 5′-TATAGCCACCTTGTACGATGCC-3′
GhHDA1508A	GhHDA1508-F: 5′-AGATTCCTTTATGTGCTCCTAGC-3′
	GhHDA1508-R: 5′-ATGCTACCTGAATGTAAGTCGTC-3′
GhHDA1509A	GhHDA1509-F: 5′-GCTTTCTTAACCGTAAAGTTGGT-3′
	GhHDA1509-R: 5′-ATCATTATCTCCAACTCCACCAC-3′
GhSRT1501A	GhSRT1501-F: 5′-AAGTGTTCATGGACTAAGTGCTC-3′
	GhSRT1501-R: 5′-CCTTTTCAGTAGAAATGGCTGTG-3′
GhSRT1502A	GhSRT1502-F: 5′-CTTTCCGACTAGTCAGGGCT-3′
	GhSRT1502-R: 5′-GAGCATTTACTTTCAAGGATACAAACT-3′
GhHDT501A	GhHDT501-F: 5′-CTACTACCGGTCAAGTGAATCAG-3′
	GhHDT501-R: 5′-CATGTTTTGCCTTGGAATGAGAT-3′
GhHDT1502D	GhHDT1502-F: 5′-TTTCACAGGTTGCCCTTGGT-3′
	GhHDT1502-R: 5′-GTGCCATGCTTTGCTTTGGA-3′
GhHDT1503A	GhHDT1503-F: 5′-TGTCAAGATAACTGAACCAAGTGA-3′
	GhHDT1503-R: 5′-TCATCTGAACTTTCATCCACAGA-3′
GhHDT1504A	GhHDT1504-F: 5′-GCGTATATTTCCTCGGTATGTCT-3′
	GhHDT1504-R: 5′-CATCTGGCTTAGCTTTTCCATTT-3′
GhUBQ7	UBQ7-F: 5′-GAAGGCATTCCACCTGACCAAC-3′
	UBQ7-R: 5′-CTTGACCTTCTTCTTCTTGTGCTTG-3′
